# Supplementary material for: Temporal unsnarling of brain’s acute neuroinflammatory transcriptional profiles reveals panendothelitis as the earliest event preceding microgliosis
Source: Mol Psychiatry. 2020 Dec 8;26(8):3905–19. doi: 10.1038/s41380-020-00955-5 (PMC7722246; doi:10.1038/s41380-020-00955-5)
Supplement: Supplementary file 3 — KEGG pathway enrichment results in CECs at 30 minutes post LPS [file 41380_2020_955_MOESM3_ESM.csv]

	ID	Description	GeneRatio	BgRatio	pvalue	p.adjust	qvalue	geneID	Count
mmu04380	mmu04380	Osteoclast differentiation	14/131	116/6088	1.42549074002519e-07	2.60977005677329e-05	2.038190536699e-05	14282/14129/18035/14281/21926/12978/14130/18019/22177/16476/16477/12702/14131/232801	14
mmu04668	mmu04668	TNF signaling pathway	13/131	103/6088	2.40531802467584e-07	2.60977005677329e-05	2.038190536699e-05	16362/21929/18035/14281/26410/21926/14825/15894/11911/16476/16477/12702/20310	13
mmu04010	mmu04010	MAPK signaling pathway	19/131	263/6088	2.79236607176874e-06	0.000187181059998619	0.000146185547706901	16337/13836/18015/14281/23882/17869/15370/19252/26410/21926/12978/13537/240672/11911/12475/16476/17187/15511/193740	19
mmu05150	mmu05150	Staphylococcus aureus infection	8/131	45/6088	4.0942054278945e-06	0.000187181059998619	0.000146185547706901	14129/14130/12259/12262/12260/15894/20345/14131	8
mmu04657	mmu04657	IL-17 signaling pathway	10/131	76/6088	4.31292764973776e-06	0.000187181059998619	0.000146185547706901	14282/21929/18035/14281/21926/16819/14825/20306/16476/20310	10
mmu05134	mmu05134	Legionellosis	8/131	55/6088	1.93030297940191e-05	0.000698126244217023	0.000545225929269661	18035/21926/12747/14825/12475/20310/15511/193740	8
mmu05161	mmu05161	Hepatitis B	12/131	136/6088	3.1163173132097e-05	0.000966058367095008	0.000754476823198139	18035/14281/17869/12575/21926/13555/18019/13655/13654/11911/16476/12043	12
mmu04210	mmu04210	Apoptosis	11/131	120/6088	4.75219259709245e-05	0.00128903224196133	0.00100671448438406	18035/14281/23882/21926/17210/13040/11911/16476/12043/11465/12983	11
mmu05133	mmu05133	Pertussis	8/131	64/6088	5.96498120425395e-05	0.00143822324591456	0.00112323037881273	16362/14281/21926/12259/12262/12260/12475/16476	8
mmu04064	mmu04064	NF-kappa B signaling pathway	9/131	92/6088	0.000144236156316451	0.00312992459206698	0.00244442328073143	21929/18035/23882/21926/14825/15894/12475/12043/20310	9
mmu04662	mmu04662	B cell receptor signaling pathway	8/131	74/6088	0.000169607799861122	0.00334589932453305	0.00261309624666418	18035/14281/83490/14130/18019/22324/16476/232801	8
mmu05166	mmu05166	Human T-cell leukemia virus 1 infection	13/131	201/6088	0.000353109117968696	0.00638538988326725	0.00498689192920702	18035/14281/17869/12575/21926/13555/18019/20525/15015/15894/13654/11911/16476	13
mmu05140	mmu05140	Leishmaniasis	7/131	64/6088	0.000407288299968034	0.00679858162254334	0.00530958836395575	14129/18035/14281/21926/17357/16476/14131	7
