# Supplementary material for: Temporal unsnarling of brain’s acute neuroinflammatory transcriptional profiles reveals panendothelitis as the earliest event preceding microgliosis
Source: Mol Psychiatry. 2020 Dec 8;26(8):3905–19. doi: 10.1038/s41380-020-00955-5 (PMC7722246; doi:10.1038/s41380-020-00955-5)
Supplement: Supplementary file 4 — KEGG pathway enrichment results in microglia at 30 minutes post LPS [file 41380_2020_955_MOESM4_ESM.csv]

	ID	Description	GeneRatio	BgRatio	pvalue	p.adjust	qvalue	geneID	Count
