# Supplementary material for: Temporal unsnarling of brain’s acute neuroinflammatory transcriptional profiles reveals panendothelitis as the earliest event preceding microgliosis
Source: Mol Psychiatry. 2020 Dec 8;26(8):3905–19. doi: 10.1038/s41380-020-00955-5 (PMC7722246; doi:10.1038/s41380-020-00955-5)
Supplement: Supplementary file 5 — KEGG pathway enrichment results in CECs at 1 hour post LPS [file 41380_2020_955_MOESM5_ESM.csv]

	ID	Description	GeneRatio	BgRatio	pvalue	p.adjust	qvalue	geneID	Count
mmu04668	mmu04668	TNF signaling pathway	25/271	103/6088	1.3675702286472e-12	3.73346672420686e-10	3.109422835661e-10	12977/16362/21929/18035/14281/13614/26410/21926/19697/20339/22329/14825/20312/11796/19225/15945/15894/11911/16476/16477/12702/12051/257632/12608/20310	25
mmu04064	mmu04064	NF-kappa B signaling pathway	17/271	92/6088	4.43483317872387e-07	4.25510470960337e-05	3.54386974079171e-05	19698/17873/21929/18035/23882/21926/19697/18034/22329/12042/14825/11796/19225/15894/12475/12043/20310	17
mmu04010	mmu04010	MAPK signaling pathway	31/271	263/6088	4.67593924132239e-07	4.25510470960337e-05	3.54386974079171e-05	18591/21803/19698/26403/16337/13836/12977/17873/16000/18015/14281/23882/17869/15370/58226/19252/26410/21926/19697/22340/18034/12292/13537/53608/70686/240672/11911/12475/16476/18212/193740	31
mmu04657	mmu04657	IL-17 signaling pathway	15/271	76/6088	8.90371771487739e-07	6.07678734040382e-05	5.06106059582504e-05	14282/21929/18035/14281/21926/14283/19697/16819/14825/19225/15945/50772/16476/12608/20310	15
mmu04380	mmu04380	Osteoclast differentiation	18/271	116/6088	2.92648481601048e-06	0.000138921417880133	0.000115700891698896	20375/21803/19698/14282/12977/18035/14281/21926/14283/19697/18034/17970/18019/14284/16476/16477/12702/232801	18
mmu04625	mmu04625	C-type lectin receptor signaling pathway	17/271	105/6088	3.05321797538753e-06	0.000138921417880133	0.000115700891698896	19698/16362/18035/21926/19697/18034/18019/12042/12795/20299/75600/19225/13655/13654/16476/12051/14127	17
mmu05202	mmu05202	Transcriptional misregulation in cancer	20/271	155/6088	1.48620368046483e-05	0.000579619435381285	0.000482736834556998	209446/20375/17873/11864/16000/19696/15902/23882/17869/12524/12575/19697/18124/16599/18791/11796/80859/12475/12608/21912	20
mmu05140	mmu05140	Leishmaniasis	12/271	64/6088	1.95873115332843e-05	0.000668417006073325	0.000556692011998605	16414/21803/15170/13058/18035/14281/21926/19697/17970/19225/17357/16476	12
mmu05418	mmu05418	Fluid shear stress and atherosclerosis	18/271	135/6088	2.56069064553625e-05	0.000776742829145996	0.000646911320977579	18591/14281/13614/12166/19252/21926/19697/17970/20339/22329/18762/11461/18791/75600/15894/16476/12043/11465	18
mmu04933	mmu04933	AGE-RAGE signaling pathway in diabetic complications	14/271	97/6088	8.60860282819081e-05	0.00218098772021582	0.00181643858710861	21803/13058/13614/18712/21926/19697/22340/20339/22329/18762/15894/18787/16476/12043	14
mmu05323	mmu05323	Rheumatoid arthritis	12/271	74/6088	8.78786260892822e-05	0.00218098772021582	0.00181643858710861	16414/20302/21803/12977/14281/12524/21926/14825/15894/16476/20310/12519	12
mmu04620	mmu04620	Toll-like receptor signaling pathway	12/271	80/6088	0.000190054434539185	0.00432373838576645	0.00360103139126876	20302/18035/14281/12524/26410/21926/19697/27056/15945/12475/16476/12519	12
mmu04210	mmu04210	Apoptosis	15/271	120/6088	0.000253263955435939	0.00531854306415471	0.00442955581977026	17873/18035/14281/23882/21933/21926/19697/11461/11796/17210/11911/22146/16476/12043/11465	15
mmu04390	mmu04390	Hippo signaling pathway	16/271	144/6088	0.000612780100070963	0.0114622630050007	0.00954636132284613	16414/21803/56289/211652/15902/12166/17869/27373/18762/269643/11461/22419/11796/241324/18787/11465	16
mmu05134	mmu05134	Legionellosis	9/271	55/6088	0.000629794670604432	0.0114622630050007	0.00954636132284613	16414/18035/21926/19697/18034/14825/12475/20310/193740	9
