# Supplementary material for: Temporal unsnarling of brain’s acute neuroinflammatory transcriptional profiles reveals panendothelitis as the earliest event preceding microgliosis
Source: Mol Psychiatry. 2020 Dec 8;26(8):3905–19. doi: 10.1038/s41380-020-00955-5 (PMC7722246; doi:10.1038/s41380-020-00955-5)
Supplement: Supplementary file 6 — KEGG pathway enrichment results in microglia at 1 hour post LPS [file 41380_2020_955_MOESM6_ESM.csv]

	ID	Description	GeneRatio	BgRatio	pvalue	p.adjust	qvalue	geneID	Count
mmu04668	mmu04668	TNF signaling pathway	8/30	103/6088	2.19609164066134e-08	2.9427627984862e-06	2.12674137832467e-06	18035/21926/20339/16176/14825/19225/15945/20310	8
mmu04657	mmu04657	IL-17 signaling pathway	7/30	76/6088	5.77268738665949e-08	3.86770054906186e-06	2.79519599775091e-06	18035/21926/16176/14825/19225/15945/20310	7
mmu04064	mmu04064	NF-kappa B signaling pathway	7/30	92/6088	2.19292682136494e-07	9.79507313543005e-06	7.07892166896752e-06	17873/18035/21926/16176/14825/19225/20310	7
mmu05134	mmu05134	Legionellosis	5/30	55/6088	6.00077164349425e-06	0.000201025850057057	0.000145281839789861	18035/21926/16176/14825/20310	5
mmu05146	mmu05146	Amoebiasis	5/30	87/6088	5.70945019054329e-05	0.0015301326510656	0.0011058303526947	16776/21926/16176/14825/20310	5
mmu05144	mmu05144	Malaria	4/30	48/6088	8.02119298134369e-05	0.00179139976583342	0.00129464869172565	21926/20339/16176/14934	4
mmu05140	mmu05140	Leishmaniasis	4/30	64/6088	0.000247963285970866	0.00474672576001373	0.00343046952019845	18035/21926/16176/19225	4
mmu05164	mmu05164	Influenza A	5/30	129/6088	0.000368016648890532	0.00501398467944339	0.00362361815010834	58185/18035/21926/16176/15945	5
mmu05160	mmu05160	Hepatitis C	5/30	130/6088	0.00038142063266351	0.00501398467944339	0.00362361815010834	58185/18035/21926/15957/15945	5
mmu04061	mmu04061	Viral protein interaction with cytokine and cytokine receptor	4/30	74/6088	0.000433939050911849	0.00501398467944339	0.00362361815010834	21926/14825/15945/20310	4
mmu05323	mmu05323	Rheumatoid arthritis	4/30	74/6088	0.000433939050911849	0.00501398467944339	0.00362361815010834	21926/16176/14825/20310	4
mmu05418	mmu05418	Fluid shear stress and atherosclerosis	5/30	135/6088	0.000454086463771196	0.00501398467944339	0.00362361815010834	19252/21926/20339/16176/18791	5
mmu05143	mmu05143	African trypanosomiasis	3/30	32/6088	0.000486431349498239	0.00501398467944339	0.00362361815010834	21926/20339/16176	3
mmu04621	mmu04621	NOD-like receptor signaling pathway	5/30	141/6088	0.000554603764024774	0.00522015406367483	0.00377261723376343	18035/21926/16176/14825/20310	5
mmu04620	mmu04620	Toll-like receptor signaling pathway	4/30	80/6088	0.000584345604142705	0.00522015406367483	0.00377261723376343	18035/21926/16176/15945	4
mmu05222	mmu05222	Small cell lung cancer	4/30	87/6088	0.000802939228556557	0.00672461603916116	0.00485989533073705	17873/16776/18035/19225	4
mmu05202	mmu05202	Transcriptional misregulation in cancer	5/30	155/6088	0.000853929661281833	0.00673097497716268	0.00486449094971694	17873/15902/18791/80859/235320	5
mmu04623	mmu04623	Cytosolic DNA-sensing pathway	3/30	44/6088	0.00124808599510729	0.00929130685246536	0.00671484862864739	18035/16176/15945	3
mmu04622	mmu04622	RIG-I-like receptor signaling pathway	3/30	46/6088	0.0014210632670406	0.0100222356728127	0.0072430925522291	18035/21926/15945	3
mmu04625	mmu04625	C-type lectin receptor signaling pathway	4/30	105/6088	0.0016213974214852	0.0108633627239509	0.00785097698824414	18035/21926/16176/19225	4
