# Supplementary material for: Temporal unsnarling of brain’s acute neuroinflammatory transcriptional profiles reveals panendothelitis as the earliest event preceding microgliosis
Source: Mol Psychiatry. 2020 Dec 8;26(8):3905–19. doi: 10.1038/s41380-020-00955-5 (PMC7722246; doi:10.1038/s41380-020-00955-5)
Supplement: Supplementary file 7 — KEGG pathway enrichment results in CECs at 2 hours post LPS [file 41380_2020_955_MOESM7_ESM.csv]

	ID	Description	GeneRatio	BgRatio	pvalue	p.adjust	qvalue	geneID	Count
mmu05168	mmu05168	Herpes simplex virus 1 infection	162/1491	334/6088	1.02021785145798e-22	3.22388841060722e-20	2.55591419628421e-20	16402/18636/13163/16391/22700/54131/12028/12122/243834/27103/12048/18987/233056/69930/14991/67996/228876/11783/15979/21408/69944/16416/18035/20384/675812/22712/19106/225027/21356/72512/21926/16149/14102/16452/19697/54123/16193/101095/20846/20684/71586/22030/16176/24088/18033/16451/12371/19744/209354/231866/23961/72720/21937/233147/213011/54678/27081/16150/142980/13666/11796/18988/214763/71640/747…	162
mmu03010	mmu03010	Ribosome	70/1491	106/6088	8.86303041145724e-20	1.40035880501024e-17	1.11021117785622e-17	270106/66163/26961/76846/56040/20084/267019/66480/20103/19921/78294/20044/66419/20088/67115/107734/20091/67427/20104/19934/19988/56284/27050/27397/20102/16785/94065/118451/19896/14109/66481/68028/20085/19933/67281/16898/76808/24030/19981/26451/20005/19944/100043813/67097/67671/67681/19951/54217/268449/19946/19899/27367/57808/19941/20115/20068/68436/319195/27176/20054/11837/54127/114641/22121/1998…	70
mmu05164	mmu05164	Influenza A	65/1491	129/6088	1.24946655994311e-10	1.31610477647341e-08	1.04341417988231e-08	217069/16391/54131/12028/12122/53869/26395/11740/16647/11783/15979/103573/58185/18035/21933/12914/17858/19106/21926/14102/16452/19697/54123/16193/20846/71586/16176/16175/66679/56417/18033/16451/12371/11461/23961/21937/18036/16150/142980/74769/17874/12445/15945/20304/20293/20296/18854/56488/15894/228607/14998/22035/18707/20847/12571/18708/15002/170743/18750/246730/12702/11465/269966/13063/23960	65
mmu04621	mmu04621	NOD-like receptor signaling pathway	69/1491	141/6088	1.7981640316802e-10	1.42054958502736e-08	1.12621852510497e-08	16391/54131/56551/13057/12048/28240/215999/13058/21929/18035/19766/59079/26419/18753/69146/72512/21926/19697/54123/16193/11798/20846/77040/22030/16176/18033/55932/14469/22166/16451/14825/23961/16439/18036/16150/55991/93739/11796/17874/12363/20304/20293/20296/228607/102639543/383619/107607/11793/56338/268973/20847/18796/216877/192656/268749/16476/246730/26416/257632/12043/11797/20310/21353/23960/1…	69
mmu04210	mmu04210	Apoptosis	60/1491	120/6088	9.68061512908636e-10	6.11814876158258e-08	4.85049768573169e-08	170770/13163/12028/12122/26395/12048/17873/13804/11799/11783/53859/18035/14281/19766/23882/26419/21933/235587/21926/58801/14102/19697/12333/12369/13198/11798/12633/22029/22030/18176/16905/18033/12371/11461/16653/16439/21937/16150/13666/11796/74769/11920/13197/26926/17210/13040/22035/18707/18708/11911/22146/16476/12043/11797/22059/16907/11465/13063/12045/12044	60
mmu04668	mmu04668	TNF signaling pathway	53/1491	103/6088	2.51860443384164e-09	1.32646500182326e-07	1.05162781623563e-07	26395/12977/16362/26397/21929/53859/18035/14281/13614/19766/26419/26410/21926/14102/19697/12369/16193/12633/20339/22029/22030/16176/22329/18033/14825/72542/21937/16150/16168/20312/11796/74769/19225/15945/20304/20293/20296/67384/15894/18707/18708/11911/16476/16477/231991/12702/12051/26416/257632/12608/11797/20310/15953	53
mmu05202	mmu05202	Transcriptional misregulation in cancer	68/1491	155/6088	6.9981342592202e-08	3.15915775130512e-06	2.50459541908934e-06	209446/16421/214162/12028/14009/16001/12048/17873/14129/15081/21939/15182/67603/16000/17268/17246/19696/16009/15902/13207/53618/23882/27015/17869/12053/12394/12575/21417/19697/15242/13198/16193/18590/16178/13714/12151/22029/12428/18033/18124/12580/16599/17355/14011/56312/233908/18791/15446/17125/11796/17095/11920/140780/80859/13197/18854/108829/20182/20466/56458/12475/18514/12608/11797/22059/2353…	68
mmu05163	mmu05163	Human cytomegalovirus infection	82/1491	203/6088	2.66853114963313e-07	1.05406980410509e-05	8.35671596858796e-06	14679/20302/12313/54131/12028/20848/12122/26395/18749/12929/14991/12928/20303/17246/19878/14674/16416/18035/14706/19766/17869/16155/12575/20662/19877/21356/72512/21926/14102/19697/16193/12768/16177/22030/16410/16176/18019/18176/16194/18033/16451/12371/19744/19303/14693/16653/16439/21937/16150/11513/20312/18021/12927/214763/74769/19225/14678/14672/20304/20293/20296/15015/12314/21354/14710/18707/19…	82
mmu05162	mmu05162	Measles	55/1491	121/6088	3.08956618790066e-07	1.08478101708512e-05	8.60019593824978e-06	170770/16391/54131/12028/20848/20850/12122/27103/12048/21929/11783/18035/14281/26419/17858/19106/13001/14102/19697/54123/16193/20846/14130/71586/16176/16175/56417/24088/18033/16451/12371/23961/18036/17698/16186/16150/13666/74769/17874/12445/228607/18707/20847/12571/18708/170743/81897/16476/246730/12043/22059/13063/23960/12443/56382	55
mmu05169	mmu05169	Epstein-Barr virus infection	72/1491	173/6088	3.71368494940328e-07	1.17352444401144e-05	9.30375808376823e-06	16391/19698/54131/12028/20848/12122/17873/14991/21939/26397/15182/21929/11783/17246/53859/18035/19766/23882/27015/26419/17869/15205/12575/18037/19106/21356/21926/14102/19697/18034/54123/16193/20846/22030/12428/24088/18033/16451/12371/20602/23961/18036/16150/60406/74769/17874/12445/15945/100038882/15015/13197/21354/15894/228607/14998/18707/20847/12571/18708/15002/20466/16476/246730/26416/12043/220…	72
mmu05160	mmu05160	Hepatitis C	56/1491	130/6088	2.0486976410036e-06	5.88534958688307e-05	4.66593338333834e-05	16391/54131/12028/20848/12122/26395/27103/22629/11783/58185/18035/19766/18260/22631/17869/12575/17858/19106/20662/21926/14102/19697/54123/12633/20846/22030/18176/18033/16451/12371/23961/16653/21937/16150/142980/13666/73699/74769/15957/15945/228607/18707/20847/12571/12741/18708/52432/22628/246730/12702/22059/13063/23960/112419/12443/667373	56
mmu05161	mmu05161	Hepatitis B	57/1491	136/6088	4.72334166316991e-06	0.000124381330463474	9.86101154240736e-05	13205/21803/54131/12028/20848/20850/12122/26395/11799/26397/11783/18035/14281/26419/22631/17869/12914/12575/20662/21926/14102/16452/19697/54123/16193/20846/71586/18019/12428/18176/24088/18033/16451/12371/16653/16150/142980/18021/17127/74769/17874/13655/228607/13654/21808/18707/20847/18708/11911/18750/16476/231991/26416/12043/22059/20849/13063	57
mmu04064	mmu04064	NF-kappa B signaling pathway	42/1491	92/6088	6.73077300448097e-06	0.000163609559185845	0.00012971044332522	217069/19698/12048/17873/21939/20303/21929/53859/18035/19766/23882/13001/21926/19697/18034/17087/11798/12633/16177/22637/21934/22029/22030/16176/22329/18033/12042/14825/21937/16150/11796/19225/17874/11920/13197/15894/12475/12043/11797/20310/12045/12044	42
mmu05132	mmu05132	Salmonella infection	76/1491	200/6088	1.10606804631133e-05	0.000249655359024556	0.000197927966182027	21414/19158/12028/26395/56551/76709/12540/67771/17906/19157/19159/13424/26397/19345/19878/18035/14281/19766/26419/21933/17869/69146/67268/21926/16594/19697/21416/12369/286940/16193/17087/19264/240752/22030/16176/24088/18033/22166/69582/74734/56378/11461/21937/27050/16150/11796/71732/71999/74769/17874/235406/12363/70297/107607/20130/268973/22035/18707/192656/20194/170625/81897/80837/12475/16476/26…	76
mmu05167	mmu05167	Kaposi sarcoma-associated herpesvirus infection	68/1491	175/6088	1.36036411377171e-05	0.000266490445034445	0.000211274903125243	21414/12313/16391/54131/12028/20848/12122/26395/22190/14991/22187/15979/78294/320207/18035/14281/14706/16195/26419/17869/12914/54720/12575/19106/14102/16452/19697/21416/54123/16193/12768/20846/22030/18019/18176/18033/16451/12371/14825/14693/16653/16439/21937/16150/142980/18021/93739/74769/19225/15015/12314/15894/100504663/14710/18707/20847/12571/18708/16476/26416/20310/22059/14972/13063/15007/147…	68
mmu05166	mmu05166	Human T-cell leukemia virus 1 infection	76/1491	201/6088	1.36203566010034e-05	0.000266490445034445	0.000211274903125243	16414/21803/19698/12028/20850/26395/18749/12048/20807/14991/11740/21939/103573/30939/14534/53859/18035/14281/26419/17869/12914/12575/16169/52563/21926/14283/19697/18034/16193/18186/11798/16177/16178/13714/18019/12428/18176/18033/16451/12580/20525/19384/59008/16653/21937/16186/18970/16150/11513/16168/18021/17127/74769/12445/11920/15015/15894/14998/13654/69957/21808/18707/18708/15002/12257/11911/17…	76
mmu05220	mmu05220	Chronic myeloid leukemia	34/1491	71/6088	1.43365112834986e-05	0.000266490445034445	0.000211274903125243	21803/12028/20850/26395/12929/12048/110279/17873/12928/15182/17246/18035/23882/27015/17869/12394/12575/20662/19697/18176/18033/16653/16150/17127/74769/12402/13197/21808/18707/12571/18708/19247/22059/12443	34
mmu04217	mmu04217	Necroptosis	48/1491	116/6088	3.92400154928702e-05	0.000652623415565631	0.000517402974365823	234852/16391/12028/20848/20850/12122/13058/18412/26914/11740/21929/15979/19766/26419/21933/19106/21926/14102/16452/12333/208092/11798/12633/20846/14645/22030/16176/16175/58203/16451/72542/21937/142980/11796/78779/68953/26926/75608/22035/20847/263876/268749/15270/14325/30941/12043/11797/20849	48
mmu04380	mmu04380	Osteoclast differentiation	48/1491	116/6088	3.92400154928702e-05	0.000652623415565631	0.000517402974365823	16391/21803/16822/19698/14282/26395/13057/12977/18412/14129/17969/15979/16416/53859/18035/14281/26419/83433/21926/14283/19697/18034/16177/20846/21934/14130/22030/16176/16175/18019/18033/16451/14284/21682/21937/22177/16150/74769/12703/21808/18707/20847/18708/16476/16477/12702/26416/14131	48
mmu04620	mmu04620	Toll-like receptor signaling pathway	36/1491	80/6088	4.44525284894986e-05	0.000655729335731189	0.000519865362771563	20302/54131/26395/21939/20303/26397/18035/14281/19766/26419/26410/21926/19697/54123/16193/17087/20846/16176/24088/18033/17329/27056/16150/142980/74769/17874/15945/20304/18707/18708/170743/21897/81897/12475/16476/26416	36
mmu05210	mmu05210	Colorectal cancer	37/1491	83/6088	4.49842262172057e-05	0.000655729335731189	0.000519865362771563	12006/21414/170770/21803/12028/64143/26395/17686/17873/11799/23805/14281/23882/27015/26419/17869/12575/17685/20662/58801/21416/19730/18176/12371/16653/17127/74769/13197/21808/18707/72993/18708/16476/12043/22059/13063/12443	37
mmu04622	mmu04622	RIG-I-like receptor signaling pathway	24/1491	46/6088	4.56520423610322e-05	0.000655729335731189	0.000519865362771563	217069/13205/54131/80861/18035/19766/26419/72512/21926/19697/54123/71586/22030/18033/18036/54644/16150/15945/100038882/228607/11793/27215/26416/21353	24
mmu04623	mmu04623	Cytosolic DNA-sensing pathway	23/1491	44/6088	6.31649484040568e-05	0.00086783146502965	0.000688020948291328	54131/20303/18035/19766/72512/19697/54123/16193/16176/70408/58203/56417/18033/18036/26939/16150/214763/15945/20304/228607/383619/67005/22040	23
mmu05140	mmu05140	Leishmaniasis	30/1491	64/6088	7.52158222657069e-05	0.000990341659831808	0.000785147618387642	16414/21803/13057/13058/14129/17969/12946/15979/18035/14281/21926/16452/19697/20846/16176/16175/24088/18033/16451/18036/19225/17874/14998/13627/21808/15002/17357/16476/26416/14131	30
mmu04933	mmu04933	AGE-RAGE signaling pathway in diabetic complications	41/1491	97/6088	7.99581427112318e-05	0.000993848319426267	0.000787927714934882	21803/12028/20848/20850/12540/13058/13614/26419/18753/18712/21926/16452/19697/22340/16193/20846/20339/16176/16175/18176/22329/18033/16653/17127/74769/20293/20296/15894/18787/21808/18707/18796/18708/56458/18754/18750/16476/26416/12043/12443/21824	41
mmu05216	mmu05216	Thyroid cancer	19/1491	34/6088	8.41552447392491e-05	0.000993848319426267	0.000787927714934882	21414/12028/26395/17873/23882/27015/17869/21787/12575/21416/18176/59069/19713/16653/13197/20182/27057/22059/12443	19
mmu05152	mmu05152	Tuberculosis	58/1491	151/6088	8.4917419697814e-05	0.000993848319426267	0.000787927714934882	16414/12313/27060/21803/12028/12122/53970/14129/12946/16985/19345/11783/15979/26419/12914/16155/11984/21926/16149/16452/19697/16193/15510/20846/14130/17533/16176/16175/24088/18033/12042/16451/12795/12371/21937/17874/114143/12314/170767/14998/13040/21808/192656/15002/21897/81897/12475/26416/257632/12611/12608/12043/56632/14127/14131/108960/20698/13063	58
mmu05200	mmu05200	Pathways in cancer	149/1491	467/6088	9.66570265828209e-05	0.00109084358572041	0.000864826027319976	14679/12006/21414/12313/16400/103140/319757/170770/21803/13544/12028/20848/20850/12122/64143/18654/26395/18749/16001/16590/12929/12540/12048/110279/56289/13388/17686/17873/18132/18024/22411/16164/11799/12928/15182/17311/11783/15979/16000/23805/17246/50493/19878/14674/13543/18035/14281/14706/13614/23882/69635/27015/16195/26419/14368/17869/12914/15205/21787/12394/12575/16169/18712/19765/17685/20662…	149
mmu05418	mmu05418	Fluid shear stress and atherosclerosis	52/1491	135/6088	0.000179346991369261	0.00195426376802367	0.00154934968950578	12390/23939/12313/103140/56551/13057/12389/63873/18412/18024/17969/20971/16416/14281/13614/26419/21926/19697/14873/18590/22218/16177/16178/20339/16410/16176/16175/22329/18033/22166/11461/21937/17258/16150/18791/74769/20293/20296/12314/15894/18707/18708/12167/16476/26416/12043/22059/11465/16542/12168/211666/21824	52
mmu05142	mmu05142	Chagas disease	38/1491	93/6088	0.000332671056605015	0.00350413512957282	0.00277809513936819	14679/20302/21803/15979/18035/14281/26419/21926/14102/19697/16193/12633/16176/24088/18033/21937/16150/73699/74769/17874/14678/14672/14676/20304/20293/20296/12259/12262/12260/18787/21808/18707/18796/18708/52432/81897/16476/26416	38
mmu04215	mmu04215	Apoptosis - multiple species	16/1491	29/6088	0.000374649276564227	0.00381900552884825	0.00302772590228475	170770/12028/12122/12048/11799/11783/26419/58801/12369/11798/12371/21937/11796/12043/11797/13063	16
mmu05135	mmu05135	Yersinia infection	47/1491	123/6088	0.000446826722916478	0.00441241388880022	0.00349818289651716	16402/16822/54131/26395/12929/12540/12928/26397/19878/18035/14281/110596/26419/19877/21926/19697/108100/67071/16193/22637/74117/22030/16176/18019/18720/18033/242687/19303/11461/110651/16150/18021/12927/74769/17874/22324/18717/20293/20296/268973/18707/18708/16476/26416/11465/56212/215280	47
mmu05134	mmu05134	Legionellosis	25/1491	55/6088	0.000529030077189705	0.00506586376945294	0.00401624109636842	16414/94044/12946/11783/20224/18035/21926/19697/12369/18034/16193/15510/16176/24088/18033/12371/14825/17874/13627/268973/12475/20310/13063/12176/17948	25
mmu05203	mmu05203	Viral carcinogenesis	61/1491	171/6088	0.00059955685729239	0.00556544033373248	0.00441230779289917	13205/16391/54131/12028/20848/20850/18749/12540/109711/20807/14991/22629/15182/17246/19696/14534/18035/23894/16195/22631/56233/12914/74197/12575/19106/58801/19697/18034/54123/20684/22029/22030/12428/18176/18033/16451/19303/16653/18970/19651/114713/74769/13655/12445/15015/13654/18707/12571/18708/11911/319179/22628/16476/231991/22059/14972/107932/69116/15007/319190/12443	61
mmu04630	mmu04630	JAK-STAT signaling pathway	45/1491	118/6088	0.000616425353419737	0.00556544033373248	0.00441230779289917	16391/20848/20850/12048/16164/15979/216233/16195/18414/17869/12914/16155/12575/16169/18712/20662/19255/16452/16193/18590/20846/16194/229615/16451/16190/16186/16168/74769/12700/57914/12445/56468/12703/12985/192157/17210/18707/20847/18708/19247/12702/12043/12982/20849/12443	45
mmu04115	mmu04115	p53 signaling pathway	29/1491	68/6088	0.000722148712861565	0.00633886092400707	0.0050254793468144	170770/12028/12122/12048/17873/11783/16000/17246/12450/16009/23882/21933/12575/58801/14102/66940/12521/12371/12445/11920/13197/18787/140742/21825/12571/12043/22059/13063/12443	29
mmu04218	mmu04218	Cellular senescence	54/1491	149/6088	0.000790565142424523	0.00675185364881485	0.00535290196008639	12313/21803/26395/15257/215999/63873/17873/18412/14991/11740/26397/17246/16009/12192/23882/19355/17869/12575/19367/19697/12333/16193/16175/18019/12428/18176/18033/19744/16653/16439/19651/18021/17127/74769/12530/12445/11920/15015/13197/12314/18787/20130/21808/18707/12571/18708/56458/12193/26416/22059/14972/15007/12443/217708	54
mmu01524	mmu01524	Platinum drug resistance	30/1491	73/6088	0.00122339695414721	0.00979926116607716	0.00776890125758282	103140/170770/13870/12028/12122/11979/12048/17686/11799/11783/17246/12575/80905/17685/58801/14102/14873/11798/12371/11796/74769/11977/11920/18707/18708/12043/11797/22059/13063/211666	30
mmu05212	mmu05212	Pancreatic cancer	30/1491	73/6088	0.00122339695414721	0.00979926116607716	0.00776890125758282	21803/12028/20848/64143/26395/12540/12048/17873/23882/27015/26419/12575/19765/19697/20846/19730/18033/16451/12371/16653/16150/17127/74769/13197/21808/18707/12571/18708/22059/12443	30
mmu04625	mmu04625	C-type lectin receptor signaling pathway	40/1491	105/6088	0.00124041280583255	0.00979926116607716	0.00776890125758282	12313/16391/19698/16985/16362/17246/53859/18035/26419/18753/21926/19697/18034/16193/20846/16176/18019/18176/18033/12042/12795/16653/16439/16150/20299/18021/74769/19225/13655/12314/13654/20130/18707/20847/18708/19247/16476/12051/26416/14127	40
mmu05133	mmu05133	Pertussis	27/1491	64/6088	0.00132654724429423	0.0102241202243165	0.00810573155691984	14679/16414/16402/12313/54131/16362/14281/26419/21926/19697/12369/16193/17087/16176/16175/18033/17874/14678/12314/12259/12262/12260/107607/15900/12475/16476/26416	27
mmu05145	mmu05145	Toxoplasmosis	39/1491	103/6088	0.00162022072503025	0.0120103201281213	0.00952183940870379	14679/21803/20848/12048/21939/26397/15979/320207/18035/26419/16155/21926/16452/19697/17087/11798/20846/16403/24088/18033/16451/12371/21937/18036/16150/11796/17874/14678/14998/12703/21808/15002/15944/26416/12043/11797/13063/54396/16145	39
mmu05170	mmu05170	Human immunodeficiency virus 1 infection	63/1491	184/6088	0.00163431571363676	0.0120103201281213	0.00952183940870379	14679/12313/54131/12028/12122/26395/12929/12048/80287/14991/12928/26397/18035/14281/14706/19766/26419/224105/21356/72512/21926/14102/19697/22030/18019/56045/18176/24088/18033/12371/19303/14693/16653/16439/21937/70584/22390/16150/18021/214763/74769/17874/14678/11920/14672/15015/12314/21354/14710/18707/18708/69550/18750/16476/26416/12043/667823/12010/14972/13063/15007/14707/67923	63
