# Supplementary material for: Temporal unsnarling of brain’s acute neuroinflammatory transcriptional profiles reveals panendothelitis as the earliest event preceding microgliosis
Source: Mol Psychiatry. 2020 Dec 8;26(8):3905–19. doi: 10.1038/s41380-020-00955-5 (PMC7722246; doi:10.1038/s41380-020-00955-5)
Supplement: Supplementary file 8 — KEGG pathway enrichment results in microglia at 2 hours post LPS [file 41380_2020_955_MOESM8_ESM.csv]

	ID	Description	GeneRatio	BgRatio	pvalue	p.adjust	qvalue	geneID	Count
mmu04668	mmu04668	TNF signaling pathway	33/286	103/6088	1.23262318585392e-19	2.97062187790794e-17	1.89434721194392e-17	12977/16362/26397/21929/18035/14281/26410/21926/14102/19697/16193/20339/22029/16176/22329/14825/20312/11796/19225/15945/20304/20293/20296/15894/18708/11911/16477/231991/12702/12051/12608/20310/15953	33
mmu04064	mmu04064	NF-kappa B signaling pathway	27/286	92/6088	3.67757683986569e-15	4.43148009203816e-13	2.82592746642311e-13	19698/12048/17873/21939/20303/21929/18035/23882/21926/19697/18034/22029/16176/22329/12042/14825/11796/19225/17874/13197/15894/106759/12475/12043/20310/12045/12047	27
mmu05144	mmu05144	Malaria	17/286	48/6088	1.87683386706118e-11	1.50772320653915e-09	9.61465770494501e-10	21939/21926/16193/20344/20339/16176/22329/24088/17874/20293/20296/15894/13349/12985/14934/15129/15122	17
mmu05169	mmu05169	Epstein-Barr virus infection	31/286	173/6088	5.78249513909156e-11	3.48395332130266e-09	2.22169550080886e-09	19698/20848/17873/21939/26397/21929/11783/18035/23882/17869/12575/18037/21926/14102/19697/18034/16193/24088/18036/17874/12445/15945/100038882/15015/13197/15894/19664/18708/12043/14972/15007	31
mmu04620	mmu04620	Toll-like receptor signaling pathway	19/286	80/6088	2.78298773338682e-09	1.34140008749245e-07	8.55402545419947e-08	20302/21939/20303/26397/18035/14281/26410/21926/19697/16193/16176/24088/17329/17874/15945/20304/18708/106759/12475	19
mmu04657	mmu04657	IL-17 signaling pathway	18/286	76/6088	7.73817280338541e-09	3.10816607602647e-07	1.98205829700749e-07	21929/18035/14281/21926/19697/16193/16819/16176/14825/19225/15945/20293/20306/20296/12985/50772/12608/20310	18
mmu04630	mmu04630	JAK-STAT signaling pathway	22/286	118/6088	1.92042839024776e-08	6.61176060071016e-07	4.21627887182216e-07	18591/20848/12048/216233/18414/17869/12575/14199/16169/18712/16193/229615/16190/16186/12700/12445/12985/17210/18708/12702/14600/12043	22
mmu04010	mmu04010	MAPK signaling pathway	34/286	263/6088	4.73000077525632e-08	1.42491273354597e-06	9.08658043667662e-07	18591/19698/16001/13836/12977/17873/17164/26397/17311/14281/23882/17869/15370/19252/26410/21926/14102/19697/18034/13537/16176/16175/16765/53608/70686/17874/240672/13197/18218/11911/12475/235584/15511/193740	34
mmu04060	mmu04060	Cytokine-cytokine receptor interaction	29/286	208/6088	9.52050777526744e-08	2.48239318170894e-06	1.58300678982094e-06	20302/12977/21939/20303/18414/16169/27279/21926/14102/16193/16181/16176/16175/14825/17329/16190/16186/20312/20299/15945/20304/20293/20306/20296/21950/12985/14600/20310/11481	29
mmu05164	mmu05164	Influenza A	22/286	129/6088	1.03003866460952e-07	2.48239318170894e-06	1.58300678982094e-06	11783/58185/18035/21926/14102/19697/16193/16176/16175/18036/17874/216799/12445/15945/20304/20293/20296/15894/18708/106759/12702/11465	22
mmu04210	mmu04210	Apoptosis	21/286	120/6088	1.28508020248308e-07	2.81549389816747e-06	1.79542305801464e-06	12048/17873/11783/18035/14281/23882/21926/58801/14102/19697/22029/11796/13197/17210/18708/11911/22146/12043/11465/12045/12047	21
mmu05134	mmu05134	Legionellosis	14/286	55/6088	1.41923147335595e-07	2.85028987565654e-06	1.81761223780674e-06	11783/18035/21926/19697/18034/16193/16176/24088/14825/17874/12475/20310/15511/193740	14
mmu05202	mmu05202	Transcriptional misregulation in cancer	24/286	155/6088	1.78312263012239e-07	3.30563502968844e-06	2.10798302832283e-06	16001/12048/17873/21939/19696/15902/23882/17869/12053/12575/19697/15242/16193/22029/18124/18791/11796/80859/13197/12475/12608/235320/12045/12047	24
mmu04061	mmu04061	Viral protein interaction with cytokine and cytokine receptor	16/286	74/6088	2.11093661900484e-07	3.63382660842976e-06	2.31726876973464e-06	20302/12977/20303/21926/16193/14825/17329/16186/20312/20299/15945/20304/20293/20306/20296/20310	16
mmu05418	mmu05418	Fluid shear stress and atherosclerosis	22/286	135/6088	2.36913110321321e-07	3.80640397249589e-06	2.42732028820441e-06	18591/15368/63873/20971/14281/19252/21926/19697/20339/16176/16175/22329/18791/20293/20296/15894/18708/16598/12043/11481/11465/11898	22
mmu04621	mmu04621	NOD-like receptor signaling pathway	22/286	141/6088	5.17504750469271e-07	7.79491530394339e-06	4.97076931371799e-06	12048/21929/18035/21926/19697/16193/16176/55932/14469/14825/18036/11796/17874/216799/12363/20304/20293/20296/106759/12043/20310/229898	22
mmu05162	mmu05162	Measles	20/286	121/6088	6.74763588041904e-07	9.56576615988817e-06	6.10002996000731e-06	20848/12048/21929/11783/18035/14281/14102/19697/16193/16176/16175/24088/18036/16186/17874/12445/18708/12043/15511/193740	20
mmu05142	mmu05142	Chagas disease	17/286	93/6088	1.11401125483378e-06	1.459169116561e-05	9.30503127398585e-06	20302/18035/14281/21926/14102/19697/16193/16176/24088/17874/14672/20304/20293/20296/18787/18708/106759	17
mmu05143	mmu05143	African trypanosomiasis	10/286	32/6088	1.15038229106469e-06	1.459169116561e-05	9.30503127398585e-06	21926/14102/16193/20339/16176/22329/17874/15894/15129/15122	10
mmu04625	mmu04625	C-type lectin receptor signaling pathway	18/286	105/6088	1.43195302369965e-06	1.72550339355808e-05	1.10034284979026e-05	19698/17164/16362/18035/21926/19697/18034/16193/16176/12042/12795/20299/19225/216799/13655/13654/18708/12051	18
mmu05166	mmu05166	Human T-cell leukemia virus 1 infection	26/286	201/6088	1.98034814942773e-06	2.27268525720039e-05	1.44927734243834e-05	19698/12048/21939/18045/18035/14281/17869/23872/12575/16169/21926/19697/18034/16193/20525/16186/12445/15015/15894/13654/18708/11911/17701/231991/14972/15007	26
mmu05161	mmu05161	Hepatitis B	20/286	136/6088	4.45966035982392e-06	4.88535521235257e-05	3.11536082552293e-05	20848/26397/11783/18035/14281/17869/12575/21926/14102/19697/16193/24088/17874/13655/13654/18708/11911/106759/231991/12043	20
mmu05323	mmu05323	Rheumatoid arthritis	14/286	74/6088	6.6243744507005e-06	6.94119235921227e-05	4.42635546820262e-05	20302/12977/14281/21926/16193/16176/16175/24088/14825/20304/20293/20296/15894/20310	14
mmu05163	mmu05163	Human cytomegalovirus infection	25/286	203/6088	7.68552681882624e-06	7.71754984723802e-05	4.92143384012558e-05	20302/20848/20303/18035/17869/12575/21926/14102/19697/16193/16176/20312/12927/19225/14672/20304/20293/20296/15015/19219/18708/11911/231991/14972/15007	25
mmu04933	mmu04933	AGE-RAGE signaling pathway in diabetic complications	16/286	97/6088	9.32783401087928e-06	8.99203198648763e-05	5.73416322353e-05	20848/18712/21926/19697/16193/20339/16176/16175/22329/14066/20293/20296/15894/18787/18708/12043	16
mmu05200	mmu05200	Pathways in cancer	43/286	467/6088	1.11494206902404e-05	0.000103346553321074	6.59034583309755e-05	18591/20848/15368/16001/12048/56289/13388/17873/18132/17311/11783/50493/18035/14281/23882/17869/12575/16169/18712/58801/14102/19697/21416/18034/16193/19730/22029/18128/54485/20525/16190/16186/11796/19225/12445/14672/13197/269608/19219/18708/12043/235320/381810	43
mmu05133	mmu05133	Pertussis	12/286	64/6088	3.35289040595906e-05	0.000299276514013382	0.000190846783341139	16402/16362/14281/21926/19697/16193/16176/16175/17874/216799/106759/12475	12
mmu05222	mmu05222	Small cell lung cancer	14/286	87/6088	4.52420395337209e-05	0.00038940469741524	0.000248320968869295	12048/17873/11783/18035/23882/17869/12575/19697/22029/11796/19225/13197/18708/12043	14
mmu05167	mmu05167	Kaposi sarcoma-associated herpesvirus infection	21/286	175/6088	6.19819680841273e-05	0.00051509152787154	0.000328470683857807	18591/20848/17164/18035/14281/17869/54720/12575/14102/19697/21416/16193/14825/19225/15015/15894/18708/106759/20310/14972/15007	21
mmu05145	mmu05145	Toxoplasmosis	15/286	103/6088	8.02996209420182e-05	0.000645073621567546	0.000411359461667882	20848/12048/21939/26397/18035/21926/19697/24088/18036/11796/16835/17874/12043/15511/193740	15
mmu05206	mmu05206	MicroRNAs in cancer	19/286	155/6088	0.000104503324081244	0.00080428192826907	0.00051288561488222	18591/16402/20848/15368/56289/18132/17869/12575/18712/18128/16765/19143/19225/17210/384783/11987/18708/12043/20677	19
mmu05332	mmu05332	Graft-versus-host disease	8/286	33/6088	0.000106792621180955	0.00080428192826907	0.00051288561488222	21926/14102/16193/16176/16175/15015/14972/15007	8
mmu05235	mmu05235	PD-L1 expression and PD-1 checkpoint pathway in cancer	13/286	84/6088	0.000127918768716022	0.000934194644259436	0.000595730150958191	20848/60533/26397/18035/14281/18037/19697/24088/18036/17874/53314/18708/106759	13
mmu05140	mmu05140	Leishmaniasis	11/286	64/6088	0.000162622014887235	0.00115270310552423	0.000735071646239515	18035/14281/21926/19697/16176/16175/24088/18036/19225/17874/17357	11
mmu05135	mmu05135	Yersinia infection	16/286	123/6088	0.000183950306851912	0.00126662925575173	0.000807721648131702	16402/26397/18035/14281/21926/19697/16193/16176/12927/17874/216799/20293/20296/18708/106759/11465	16
mmu04218	mmu04218	Cellular senescence	18/286	149/6088	0.000191583111260039	0.00128254249482415	0.000817869422338176	63873/17873/17164/26397/12192/23882/17869/12575/19697/16193/16175/12445/15015/13197/18787/18708/14972/15007	18
mmu04115	mmu04115	p53 signaling pathway	11/286	68/6088	0.000283571719978695	0.0018470482301315	0.00117785124087879	12048/17873/11783/23882/12575/58801/14102/12445/13197/18787/12043	11
mmu05321	mmu05321	Inflammatory bowel disease	9/286	48/6088	0.000326689428938405	0.0020718987466883	0.00132123702562346	20848/21926/19697/16193/16176/16175/24088/16190/16186	9
mmu05160	mmu05160	Hepatitis C	16/286	130/6088	0.000350692112588057	0.00216709741368517	0.0013819446272026	20848/11783/58185/18035/17869/12575/21926/14102/19697/16835/15957/15945/12741/18708/106759/12702	16
mmu04068	mmu04068	FoxO signaling pathway	15/286	118/6088	0.000376370095687162	0.00218940690043158	0.00139617124901948	20848/16001/20656/17873/23882/20620/12053/12575/16193/12795/13197/384783/18708/16598/12581	15
mmu04062	mmu04062	Chemokine signaling pathway	19/286	171/6088	0.000381556389286832	0.00218940690043158	0.00139617124901948	20302/21844/20848/20303/18035/19697/14825/17329/18036/20312/20299/12927/15945/20304/20293/20306/20296/18708/20310	19
mmu05203	mmu05203	Viral carcinogenesis	19/286	171/6088	0.000381556389286832	0.00218940690043158	0.00139617124901948	20848/17164/19696/18035/12575/58801/19697/18034/22029/13655/12445/15015/13654/19664/18708/11911/231991/14972/15007	19
mmu04640	mmu04640	Hematopoietic cell lineage	12/286	86/6088	0.000618560335208702	0.00346681490198366	0.00221076643673122	16402/12977/17311/21926/16193/16176/16175/16190/12985/12484/12475/14934	12
mmu05152	mmu05152	Tuberculosis	17/286	151/6088	0.000662573322591803	0.00362909478965056	0.00231425131814362	11783/18045/21926/16149/19697/16193/16176/16175/24088/12042/12795/17874/12475/12608/12043/108960/20698	17
mmu04612	mmu04612	Antigen processing and presentation	9/286	54/6088	0.000808775698816591	0.00433144318699552	0.00276213455034438	18045/21926/16149/14828/15015/14972/15007/15511/193740	9
mmu04623	mmu04623	Cytosolic DNA-sensing pathway	8/286	44/6088	0.000869053669938262	0.00455308553163307	0.0029034745036839	20303/18035/19697/16193/16176/18036/15945/20304	8
mmu04380	mmu04380	Osteoclast differentiation	14/286	116/6088	0.000992316165259501	0.00508825948569233	0.00324475162660442	19698/12977/18035/14281/21926/19697/18034/16176/16175/14284/18708/16477/12702/14728	14
mmu05221	mmu05221	Acute myeloid leukemia	10/286	67/6088	0.00102692993883587	0.00515604406790509	0.00328797743574642	20848/17869/18712/19697/21416/18708/12475/235320/12045/12047	10
mmu04658	mmu04658	Th1 and Th2 cell differentiation	11/286	79/6088	0.00105572158469152	0.00519242656960522	0.00331117833222259	13388/18035/14281/18037/19697/18128/54485/18036/16190/16186/19664	11
mmu04935	mmu04935	Growth hormone synthesis, secretion and action	13/286	105/6088	0.00117749473055786	0.00567552460128887	0.00361924696129362	20848/26397/216233/14281/12927/14672/384783/18708/11911/16477/231991/12702/14600	13
mmu05210	mmu05210	Colorectal cancer	11/286	83/6088	0.00159616886332859	0.00754268031494489	0.00480992062014393	17873/14281/23882/17869/12575/58801/21416/19730/13197/18708/12043	11
mmu05224	mmu05224	Breast cancer	14/286	123/6088	0.00176058035478089	0.00815961279811912	0.00520333465178158	16001/13388/17873/18132/14281/23882/17869/12575/21416/18034/18128/54485/13197/18708	14
mmu04940	mmu04940	Type I diabetes mellitus	7/286	40/6088	0.00229844078311403	0.0104514005420846	0.00666479353196919	21926/14102/16176/16175/15015/14972/15007	7
mmu04920	mmu04920	Adipocytokine signaling pathway	9/286	63/6088	0.00248637261482043	0.011096588892069	0.00707622615523944	20848/18035/18037/21926/19697/20525/18036/384783/12702	9
mmu04151	mmu04151	PI3K-Akt signaling pathway	25/286	296/6088	0.00293191608149832	0.0128471231934745	0.00819253106026326	18591/16402/16001/13836/12048/12977/17311/18414/17869/15370/12575/19697/16193/24088/16190/16186/12445/12985/17210/18708/11911/231991/14600/12043/381810	25
mmu00601	mmu00601	Glycosphingolipid biosynthesis - lacto and neolacto series	5/286	22/6088	0.00300669787641025	0.0129395390752655	0.00825146409691534	14538/56375/26879/239559/57370	5
mmu05330	mmu05330	Allograft rejection	6/286	32/6088	0.00328536726350157	0.0138907633421733	0.0088580539329867	21939/21926/14102/15015/14972/15007	6
mmu05215	mmu05215	Prostate cancer	11/286	91/6088	0.0033552255318973	0.013941540572194	0.00889043425874784	18591/16001/18035/12575/19697/21416/18791/18708/11911/231991/12043	11
